# Supplementary material for: Physiological Responses and Post-Exposure Recovery of the Hepatopancreas in Nile Tilapia Following Copper Exposure
Source: Toxics. 2026 May 9;14(5):412. doi: 10.3390/toxics14050412 (PMC13211116; doi:10.3390/toxics14050412)
Supplement: Supplementary file 1 [file toxics-14-00412-s001.zip]

Archive with 1 entries (1 files):
- toxics-4270218-supplementary.pdf
